# Supplementary material for: Generation of Eroded Nanoplastics from Domestic Wastes and Their Impact on Macrophage Cell Viability and Gene Expression
Source: Molecules. 2024 Apr 28;29(9):2033. doi: 10.3390/molecules29092033 (PMC11085467; doi:10.3390/molecules29092033)
Supplement: Supplementary file 1 [file molecules-29-02033-s001.zip]

Archive with 1 entries (1 files):
- molecules-2937167-supplementary.pdf
